# Supplementary material for: A Novel Localization of METTL7A in Bergmann Glial Cells in Human Cerebellum
Source: Int J Mol Sci. 2023 May 7;24(9):8405. doi: 10.3390/ijms24098405 (PMC10179429; doi:10.3390/ijms24098405)
Supplement: Supplementary file 1 [file ijms-24-08405-s001.zip]

Archive with 5 entries (5 files):
- Movie S1 Immunodetection of METTL7A (red) and GFAP (green) in a 3D rendering model of the human cerebellar molecular layer.avi
- Movie S2 Immunodetection of METTL7A (red) and Tuj1 (green) in a 3D rendering model of the human cerebellar Purkinje neuronal layer.avi
- Movie S3 Immunodetection of METTL7A (red) and BODIPY (green) in a 3D rendering model of the human cerebellar white matter.avi
- Vera et al_Supplementary Data S1.csv
- Vera et al_Supplementary Material_Rev_Accepted changes.pdf
