# Supplementary material for: A Novel Localization of METTL7A in Bergmann Glial Cells in Human Cerebellum
Source: Int J Mol Sci. 2023 May 7;24(9):8405. doi: 10.3390/ijms24098405 (PMC10179429; doi:10.3390/ijms24098405)
Supplement: Supplementary file 1 [file ijms-24-08405-s001.zip › Vera et al_Supplementary Data S1.csv]

Supplementary Data 1. Significant cell clusters with highest expression of mettl7a1 transcript in mouse cerebellum
Class	Cluster	Mettl7a1 Amount	Mettl7a1 P-Val
Choroid_Plexus	Choroid_Plexus_Ttr [#9]	2,83	0,000671778
Oligodendrocyte_Polydendrocyte	Oligodendrocyte_Polydendrocyte_Tfr_Tnr [#6]	2,64	2,84E-01
Astrocyte	BergmannGlia_Gpr37l1 [#7]	2,48	9,29E-20
Neuron	GranularNeuron_Gabra6 [#1]	1,79	2,44E-01
Endothelial	Endothelial_Flt1 [#10]	1,39	0,006078661
Neuron	Interneurons_and_Other_Nnat [#4]	1,39	0,001226305
Neuron	PurkinjeNeuron_Pcp2 [#2]	1,10	0,00793506
This data has been directly extracted from DropViz software
